# Supplementary material for: Microenvironment Self-Adaptive Ce-Ag-Doped Mesoporous Silica Nanomaterials (CA@MSNs) for Multidrug-Resistant Bacteria-Infected Diabetic Wound Treatment
Source: Molecules. 2025 Apr 20;30(8):1848. doi: 10.3390/molecules30081848 (PMC12029609; doi:10.3390/molecules30081848)
Supplement: Supplementary file 1 [file molecules-30-01848-s001.zip]

Archive with 1 entries (1 files):
- molecules-3562874-supplementary.pdf
